# Supplementary material for: Concurrent Experience of Self-Reported Mental Health Symptoms and Problematic Substance Use During the First Two Years of the COVID-19 Pandemic Among Canadian Adults: Evidence from a Repeated Nationwide Cross-Sectional Survey
Source: Int J Environ Res Public Health. 2024 Dec 10;21(12):1644. doi: 10.3390/ijerph21121644 (PMC11675694; doi:10.3390/ijerph21121644)
Supplement: Supplementary file 1 [file ijerph-21-01644-s001.zip]

Archive with 1 entries (1 files):
- ijerph-3229821-supplementary.pdf
